# Supplementary material for: Composite Metal Oxide Nanopowder-Based Fiber-Optic Fabry–Perot Interferometer for Protein Biomarker Detection
Source: Biosensors (Basel). 2025 Jul 13;15(7):449. doi: 10.3390/bios15070449 (PMC12293339; doi:10.3390/bios15070449)
Supplement: Supplementary file 1 [file biosensors-15-00449-s001.zip]

Archive with 1 entries (1 files):
- biosensors-3636254-supplementary.pdf
